# Supplementary material for: “Vision for Action” in Young Children Aligning Multi-Featured Objects: Development and Comparison with Nonhuman Primates
Source: PLoS One. 2015 Oct 6;10(10):e0140033. doi: 10.1371/journal.pone.0140033 (PMC4595288; doi:10.1371/journal.pone.0140033)
Supplement: S1 Table — Full data set analyzed in this report. A noted at the top of each column explains the meaning of the column heading and the values in the cells of that column. (XLSX) [file pone.0140033.s001.xlsx]

## Sheet: Observer-data
Orientation of stick during attempt at placement																			"6-12"	"6-12"	"6-12"	"6-12"	"6-12"	"6-12"	"6-12"	"1-7"	"1-7"	"1-7"	"1-7"	"1-7"	"1-7"	"1-7"	"3-9"	"3-9"	"3-9"	"3-9"	"10-4"	"10-4"	"10-4"	"10-4"	"10-4"	"10-4"	"10-4"
Subject and trial	Shape	age	Sex	Dimension	success	fail	Tray 0*	Tray 45*	Tray 90*	Tray 135*	Tray 180*	Tray-45^	Tray-90^	Tray-135^	StickLeft	StickRight	Attempts	Above tray attempts	A+	A+B+	A+B+C+	A+B+C-	A+B-	A+B-C+	A+B-C-	A-	A-B+	A-B+C+	A-B+C-	A-B-	A-B-C+	A-B-C-	A-	A-B+	A-B-	A-B+C-	A-	A-B+	A-B+C+	A-B+C-	A-B-	A-B-C+	A-B-C-	Contact 0	Contact 45	Contact 90	Left	Right	Both
S03T01	1	3	b	2	1	0	0	0	1	0	0	0	0	0	0	1	1	0	1	0	0	0	0	0	0	0	0	0	0	0	0	0	0	0	0	0	0	0	0	0	0	0	0	1	0	0	0	1	0
S03T02	1	3	b	3	1	0	0	1	0	0	0	0	0	0	0	1	1	0	1	0	0	0	0	0	0	0	0	0	0	0	0	0	0	0	0	0	0	0	0	0	0	0	0	1	0	0	0	1	0
S03T03	1	3	b	2	1	0	0	0	0	0	1	0	0	0	1	0	1	0	1	0	0	0	0	0	0	0	0	0	0	0	0	0	0	0	0	0	0	0	0	0	0	0	0	1	0	0	1	0	0
S03T04	1	3	b	3	1	0	0	0	0	1	0	0	0	0	1	0	1	0	1	0	0	0	0	0	0	0	0	0	0	0	0	0	0	0	0	0	0	0	0	0	0	0	0	1	0	0	1	0	0
S03T05	2	3	b	3	1	0	0	0	1	0	0	0	0	0	0	1	3	0	0	2	0	0	0	0	0	0	0	0	0	0	0	0	0	0	0	0	0	1	0	0	0	0	0	3	0	0	1	2	0
S03T06	2	3	b	2	1	0	0	1	0	0	0	0	0	0	0	1	1	0	0	1	0	0	0	0	0	0	0	0	0	0	0	0	0	0	0	0	0	0	0	0	0	0	0	1	0	0	0	1	0
S03T07	2	3	b	3	1	0	0	0	0	0	1	0	0	0	1	0	1	0	0	1	0	0	0	0	0	0	0	0	0	0	0	0	0	0	0	0	0	0	0	0	0	0	0	1	0	0	0	1	0
S03T08	2	3	b	2	1	0	0	0	0	1	0	0	0	0	1	0	2	0	0	2	0	0	0	0	0	0	0	0	0	0	0	0	0	0	0	0	0	0	0	0	0	0	0	1	1	0	0	2	0
S03T09	2	3	b	3	1	0	1	0	0	0	0	0	0	0	1	0	1	0	0	1	0	0	0	0	0	0	0	0	0	0	0	0	0	0	0	0	0	0	0	0	0	0	0	1	0	0	0	1	0
S03T10	3	3	b	2	0	1	1	0	0	0	0	0	0	0	0	1	1	0	0	0	0	1	0	0	0	0	0	0	0	0	0	0	0	0	0	0	0	0	0	0	0	0	0	1	0	0	0	1	0
S03T11	3	3	b	2	1	0	0	0	1	0	0	0	0	0	1	0	1	0	0	0	1	0	0	0	0	0	0	0	0	0	0	0	0	0	0	0	0	0	0	0	0	0	0	1	0	0	0	0	1
S03T12	3	3	b	3	1	0	0	1	0	0	0	0	0	0	1	0	2	0	0	0	2	0	0	0	0	0	0	0	0	0	0	0	0	0	0	0	0	0	0	0	0	0	0	2	0	0	2	0	0
S03T13	3	3	b	2	1	0	0	0	0	0	1	0	0	0	1	0	1	1	0	0	1	0	0	0	0	0	0	0	0	0	0	0	0	0	0	0	0	0	0	0	0	0	0	1	0	0	0	0	1
S03T14	3	3	b	3	1	0	0	0	0	1	0	0	0	0	0	1	4	0	0	0	1	2	0	0	1	0	0	0	0	0	0	0	0	0	0	0	0	0	0	0	0	0	0	4	0	0	0	4	0
S04T01	1	2	g	2	0	1	0	0	0	0	0	1	0	0	0	1	2	0	1	0	0	0	0	0	0	0	0	0	0	0	0	0	0	0	0	0	1	0	0	0	0	0	0	1	1	0	0	2	0
S04T02	1	2	g	3	1	0	0	0	0	0	0	1	0	0	1	0	3	0	3	0	0	0	0	0	0	0	0	0	0	0	0	0	0	0	0	0	0	0	0	0	0	0	0	2	1	0	0	3	0
S04T03	1	2	g	2	0	1	1	0	0	0	0	0	0	0	1	0	1	0	0	0	0	0	0	0	0	0	0	0	0	0	0	0	0	0	0	0	1	0	0	0	0	0	0	1	0	0	0	1	0
S04T04	1	2	g	3	0	1	0	0	0	0	0	0	0	1	1	0	3	0	1	0	0	0	0	0	0	1	0	0	0	0	0	0	0	0	0	0	1	0	0	0	0	0	0	3	0	0	3	0	0
S04T05	2	2	g	3	1	0	0	0	1	0	0	0	0	0	0	1	5	0	0	3	0	0	0	0	0	0	1	0	0	0	0	0	0	0	0	0	0	1	0	0	0	0	0	4	1	0	5	0	0
S04T06	2	2	g	2	0	1	0	0	0	0	0	1	0	0	0	1	1	0	0	0	0	0	0	0	0	0	0	0	0	0	0	0	0	0	0	0	0	1	0	0	0	0	0	1	0	0	0	1	0
S04T07	2	2	g	3	0	1	0	0	0	0	1	0	0	0	1	0	8	0	0	0	0	0	5	0	0	0	0	0	0	1	0	0	0	0	0	0	0	1	0	0	1	0	0	8	0	0	0	6	2
S04T08	2	2	g	2	0	1	0	0	0	0	0	0	0	1	1	0	1	0	0	0	0	0	1	0	0	0	0	0	0	0	0	0	0	0	0	0	0	0	0	0	0	0	0	1	0	0	1	0	0
S04T09	2	2	g	3	1	0	1	0	0	0	0	0	0	0	1	0	1	0	0	1	0	0	0	0	0	0	0	0	0	0	0	0	0	0	0	0	0	0	0	0	0	0	0	1	0	0	0	1	0
S04T10	3	2	g	2	0	1	1	0	0	0	0	0	0	0	0	1	1	0	0	0	0	0	0	0	0	0	0	0	0	0	0	0	0	0	0	0	0	0	0	1	0	0	0	1	0	0	0	1	0
S04T11	3	2	g	3	0	1	0	0	0	0	0	0	0	1	0	1	3	0	0	0	0	0	0	0	3	0	0	0	0	0	0	0	0	0	0	0	0	0	0	0	0	0	0	3	0	0	1	2	0
S04T12	3	2	g	3	0	1	0	0	0	0	0	1	0	0	1	0	2	0	0	0	0	1	0	0	0	0	0	0	0	0	0	0	0	0	0	0	0	0	0	1	0	0	0	2	0	0	0	2	0
S05T01	1	3	g	2	1	0	0	0	0	0	0	0	1	0	0	1	1	0	1	0	0	0	0	0	0	0	0	0	0	0	0	0	0	0	0	0	0	0	0	0	0	0	0	1	0	0	0	1	0
S05T02	1	3	g	3	1	0	0	0	0	0	0	1	0	0	0	1	2	0	2	0	0	0	0	0	0	0	0	0	0	0	0	0	0	0	0	0	0	0	0	0	0	0	0	2	0	0	0	2	0
S05T03	1	3	g	2	1	0	1	0	0	0	0	0	0	0	1	0	1	0	1	0	0	0	0	0	0	0	0	0	0	0	0	0	0	0	0	0	0	0	0	0	0	0	0	1	0	0	1	0	0
S05T04	1	3	g	3	1	0	0	0	0	0	0	0	0	1	1	0	1	0	1	0	0	0	0	0	0	0	0	0	0	0	0	0	0	0	0	0	0	0	0	0	0	0	0	1	0	0	1	0	0
S05T05	2	3	g	3	1	0	0	0	0	0	0	1	0	0	0	1	2	0	0	2	0	0	0	0	0	0	0	0	0	0	0	0	0	0	0	0	0	0	0	0	0	0	0	2	0	0	0	2	0
S05T06	2	3	g	2	1	0	0	0	0	0	0	1	0	0	0	1	1	0	0	1	0	0	0	0	0	0	0	0	0	0	0	0	0	0	0	0	0	0	0	0	0	0	0	1	0	0	0	1	0
S05T07	2	3	g	3	1	0	0	0	0	0	1	0	0	0	1	0	2	0	0	2	0	0	0	0	0	0	0	0	0	0	0	0	0	0	0	0	0	0	0	0	0	0	0	2	0	0	2	0	0
S05T08	2	3	g	2	1	0	0	0	0	0	0	0	0	1	1	0	3	0	0	2	0	0	0	0	0	0	1	0	0	0	0	0	0	0	0	0	0	0	0	0	0	0	0	2	1	0	0	3	0
S05T09	2	3	g	3	1	0	1	0	0	0	0	0	0	0	1	0	1	0	0	1	0	0	0	0	0	0	0	0	0	0	0	0	0	0	0	0	0	0	0	0	0	0	0	1	0	0	1	0	0
S05T10	3	3	g	3	1	0	1	0	0	0	0	0	0	0	0	1	1	1	0	0	1	0	0	0	0	0	0	0	0	0	0	0	0	0	0	0	0	0	0	0	0	0	0	1	0	0	1	0	0
S05T11	3	3	g	3	0	1	0	0	0	0	0	0	0	1	0	1	3	0	0	0	0	0	0	0	3	0	0	0	0	0	0	0	0	0	0	0	0	0	0	0	0	0	0	3	0	0	0	3	0
S05T12	3	3	g	2	0	1	0	0	0	0	0	1	0	0	1	0	1	0	0	0	0	0	0	0	0	0	0	0	0	0	0	0	1	0	0	0	0	0	0	0	0	0	0	1	0	0	1	0	0
S05T13	3	3	g	3	0	1	0	0	0	0	0	1	0	0	1	0	3	1	0	0	0	2	0	0	0	0	0	0	1	0	0	0	0	0	0	0	0	0	0	0	0	0	0	3	0	0	2	1	0
S05T14	3	3	g	2	0	1	0	0	0	0	1	0	0	0	0	1	3	0	0	0	0	0	0	0	3	0	0	0	0	0	0	0	0	0	0	0	0	0	0	0	0	0	0	3	0	0	1	2	0
S05T15	3	3	g	2	0	1	1	0	0	0	0	0	0	0	0	1	2	0	0	0	0	2	0	0	0	0	0	0	0	0	0	0	0	0	0	0	0	0	0	0	0	0	0	2	0	0	0	2	0
S07T01	1	3	g	2	1	0	0	0	1	0	0	0	0	0	1	0	1	0	1	0	0	0	0	0	0	0	0	0	0	0	0	0	0	0	0	0	0	0	0	0	0	0	0	1	0	0	1	0	0
S07T02	1	3	g	3	1	0	0	1	0	0	0	0	0	0	0	1	1	0	1	0	0	0	0	0	0	0	0	0	0	0	0	0	0	0	0	0	0	0	0	0	0	0	0	1	0	0	0	1	0
S07T03	1	3	g	2	1	0	1	0	0	0	0	0	0	0	1	0	1	0	1	0	0	0	0	0	0	0	0	0	0	0	0	0	0	0	0	0	0	0	0	0	0	0	0	1	0	0	0	1	0
S07T04	1	3	g	3	1	0	0	0	0	1	0	0	0	0	1	0	2	0	2	0	0	0	0	0	0	0	0	0	0	0	0	0	0	0	0	0	0	0	0	0	0	0	0	2	0	0	0	2	0
S07T05	2	3	g	3	1	0	0	0	1	0	0	0	0	0	1	0	1	0	0	1	0	0	0	0	0	0	0	0	0	0	0	0	0	0	0	0	0	0	0	0	0	0	0	1	0	0	0	0	1
S07T06	2	3	g	2	1	0	0	1	0	0	0	0	0	0	0	1	1	0	0	1	0	0	0	0	0	0	0	0	0	0	0	0	0	0	0	0	0	0	0	0	0	0	0	1	0	0	0	1	0
S07T07	2	3	g	3	1	0	1	0	0	0	0	0	0	0	1	0	1	0	0	1	0	0	0	0	0	0	0	0	0	0	0	0	0	0	0	0	0	0	0	0	0	0	0	1	0	0	1	0	0
S07T08	2	3	g	2	1	0	0	0	0	1	0	0	0	0	1	0	2	0	0	1	0	0	0	0	0	0	0	0	0	0	0	0	0	0	0	0	0	1	0	0	0	0	0	2	0	0	2	0	0
S07T09	2	3	g	3	1	0	0	0	0	0	1	0	0	0	1	0	3	0	0	1	0	0	1	0	0	0	0	0	0	0	0	0	0	0	0	0	0	0	0	0	1	0	0	3	0	0	3	0	0
S07T10	3	3	g	2	1	0	1	0	0	0	0	0	0	0	0	1	5	0	0	0	1	2	0	0	0	0	0	0	1	0	0	0	1	0	0	0	0	0	0	0	0	0	0	5	0	0	0	5	0
S07T11	3	3	g	2	1	0	0	0	1	0	0	0	0	0	1	0	6	1	0	0	1	2	0	0	0	0	0	0	0	0	0	0	1	0	0	0	0	0	0	1	0	0	1	6	0	0	6	0	0
S07T12	3	3	g	3	1	0	0	1	0	0	0	0	0	0	1	0	5	0	0	0	2	2	0	0	0	0	0	0	0	0	0	0	0	0	0	0	0	0	0	1	0	0	0	4	1	0	5	0	0
S07T13	3	3	g	3	1	0	0	0	0	1	0	0	0	0	0	1	15	1	0	0	1	3	0	0	2	0	0	0	2	0	0	1	5	0	0	0	0	0	0	0	0	0	1	15	0	0	0	15	0
S08T01	1	4	g	2	1	0	0	0	1	0	0	0	0	0	0	1	1	0	1	0	0	0	0	0	0	0	0	0	0	0	0	0	0	0	0	0	0	0	0	0	0	0	0	1	0	0	0	1	0
S08T02	1	4	g	3	1	0	0	1	0	0	0	0	0	0	0	1	1	0	1	0	0	0	0	0	0	0	0	0	0	0	0	0	0	0	0	0	0	0	0	0	0	0	0	1	0	0	0	1	0
S08T03	1	4	g	2	1	0	1	0	0	0	0	0	0	0	1	0	1	0	1	0	0	0	0	0	0	0	0	0	0	0	0	0	0	0	0	0	0	0	0	0	0	0	0	1	0	0	1	0	0
S08T04	1	4	g	3	1	0	0	0	0	1	0	0	0	0	1	0	1	0	1	0	0	0	0	0	0	0	0	0	0	0	0	0	0	0	0	0	0	0	0	0	0	0	0	1	0	0	0	1	0
S08T05	2	4	g	3	1	0	0	0	1	0	0	0	0	0	0	1	2	0	0	2	0	0	0	0	0	0	0	0	0	0	0	0	0	0	0	0	0	0	0	0	0	0	0	1	1	0	2	0	0
S08T06	2	4	g	2	1	0	0	0	1	0	0	0	0	0	0	1	1	0	0	1	0	0	0	0	0	0	0	0	0	0	0	0	0	0	0	0	0	0	0	0	0	0	0	1	0	0	0	1	0
S08T07	2	4	g	3	1	0	1	0	0	0	0	0	0	0	1	0	1	0	0	1	0	0	0	0	0	0	0	0	0	0	0	0	0	0	0	0	0	0	0	0	0	0	0	1	0	0	1	0	0
S08T08	2	4	g	2	1	0	0	0	0	1	0	0	0	0	1	0	2	0	0	1	0	0	0	0	0	0	0	0	0	0	0	0	0	0	0	0	0	1	0	0	0	0	0	1	1	0	0	2	0
S08T09	2	4	g	3	1	0	0	0	0	0	1	0	0	0	1	0	2	0	0	2	0	0	0	0	0	0	0	0	0	0	0	0	0	0	0	0	0	0	0	0	0	0	0	2	0	0	0	2	0
S08T10	3	4	g	2	1	0	1	0	0	0	0	0	0	0	0	1	2	1	0	0	1	0	0	0	0	0	0	1	0	0	0	0	0	0	0	0	0	0	0	0	0	0	0	2	0	0	2	0	0
S08T11	3	4	g	3	1	0	0	1	0	0	0	0	0	0	1	0	2	0	0	0	2	0	0	0	0	0	0	0	0	0	0	0	0	0	0	0	0	0	0	0	0	0	0	2	0	0	2	0	0
S09T01	1	2	g	2	0	1	0	0	0	0	0	0	1	0	0	1	4	0	1	0	0	0	0	0	0	1	0	0	0	0	0	0	2	0	0	0	0	0	0	0	0	0	0	3	1	0	0	4	0
S09T02	1	2	g	3	1	0	0	0	0	0	0	1	0	0	0	1	2	0	2	0	0	0	0	0	0	0	0	0	0	0	0	0	0	0	0	0	0	0	0	0	0	0	0	1	1	0	0	2	0
S09T03	1	2	g	2	0	1	1	0	0	0	0	0	0	0	1	0	6	0	6	0	0	0	0	0	0	0	0	0	0	0	0	0	0	0	0	0	0	0	0	0	0	0	0	4	2	0	0	6	0
S09T04	1	2	g	3	1	0	0	0	0	0	0	0	0	1	1	0	3	0	3	0	0	0	0	0	0	0	0	0	0	0	0	0	0	0	0	0	0	0	0	0	0	0	0	3	0	0	3	0	0
S09T05	2	2	g	3	1	0	0	0	0	0	0	0	1	0	0	1	5	0	0	5	0	0	0	0	0	0	0	0	0	0	0	0	0	0	0	0	0	0	0	0	0	0	0	4	1	0	0	5	0
S09T06	2	2	g	2	1	0	0	0	0	0	0	1	0	0	0	1	2	0	0	1	0	0	0	0	0	0	1	0	0	0	0	0	0	0	0	0	0	0	0	0	0	0	0	1	1	0	0	2	0
S09T07	2	2	g	3	0	1	0	0	0	0	1	0	0	0	1	0	10	0	0	0	0	0	8	0	0	0	0	0	0	2	0	0	0	0	0	0	0	0	0	0	0	0	0	9	1	0	3	7	0
S09T08	2	2	g	2	0	1	0	0	0	0	0	0	0	1	1	0	3	0	0	0	0	0	3	0	0	0	0	0	0	0	0	0	0	0	0	0	0	0	0	0	0	0	0	2	1	0	2	1	0
S09T09	2	2	g	3	1	0	1	0	0	0	0	0	0	0	1	0	2	0	0	2	0	0	0	0	0	0	0	0	0	0	0	0	0	0	0	0	0	0	0	0	0	0	0	2	0	0	0	2	0
S09T10	3	2	g	2	0	1	1	0	0	0	0	0	0	0	0	1	6	0	0	0	0	0	0	0	3	0	0	0	0	0	0	2	0	0	0	0	0	0	0	0	0	0	1	5	1	0	0	6	0
S09T11	3	2	g	3	0	1	0	0	0	0	0	0	0	1	0	1	9	0	0	0	0	0	0	0	3	0	0	0	0	0	0	0	0	0	0	0	0	0	0	0	0	0	6	8	1	0	0	9	0
S09T12	3	2	g	2	0	1	0	0	0	0	0	0	1	0	1	0	2	0	0	0	0	0	0	0	1	0	0	0	0	0	0	0	0	0	0	0	0	0	0	0	0	0	1	1	1	0	2	0	0
S09T13	3	2	g	3	0	1	0	0	0	0	0	1	0	0	1	0	5	0	0	0	0	1	0	0	0	0	0	0	1	0	0	0	0	0	1	0	0	0	0	1	0	0	1	4	1	0	2	3	0
S11T01	1	3	g	3	1	0	0	0	1	0	0	0	0	0	1	0	1	0	1	0	0	0	0	0	0	0	0	0	0	0	0	0	0	0	0	0	0	0	0	0	0	0	0	1	0	0	1	0	0
S11T02	1	3	g	2	1	0	0	1	0	0	0	0	0	0	1	0	1	0	1	0	0	0	0	0	0	0	0	0	0	0	0	0	0	0	0	0	0	0	0	0	0	0	0	1	0	0	0	1	0
S11T03	1	3	g	3	1	0	1	0	0	0	0	0	0	0	0	1	3	0	3	0	0	0	0	0	0	0	0	0	0	0	0	0	0	0	0	0	0	0	0	0	0	0	0	1	2	0	0	3	0
S11T04	1	3	g	2	1	0	0	0	0	1	0	0	0	0	0	1	2	0	1	0	0	0	0	0	0	1	0	0	0	0	0	0	0	0	0	0	0	0	0	0	0	0	0	1	1	0	0	2	0
S11T05	2	3	g	2	1	0	0	0	1	0	0	0	0	0	1	0	1	0	0	1	0	0	0	0	0	0	0	0	0	0	0	0	0	0	0	0	0	0	0	0	0	0	0	1	0	0	1	0	0
S11T06	2	3	g	3	1	0	0	0	0	1	0	0	0	0	1	0	1	0	0	1	0	0	0	0	0	0	0	0	0	0	0	0	0	0	0	0	0	0	0	0	0	0	0	0	1	0	0	1	0
S11T07	2	3	g	2	1	0	1	0	0	0	0	0	0	0	0	1	1	0	0	1	0	0	0	0	0	0	0	0	0	0	0	0	0	0	0	0	0	0	0	0	0	0	0	1	0	0	0	1	0
S11T08	2	3	g	3	1	0	0	1	0	0	0	0	0	0	0	1	3	0	0	2	0	0	0	0	0	0	0	0	0	0	0	0	0	0	0	0	0	1	0	0	0	0	0	2	1	0	0	3	0
S11T09	2	3	g	2	0	1	0	0	0	0	1	0	0	0	0	1	2	0	0	2	0	0	0	0	0	0	0	0	0	0	0	0	0	0	0	0	0	0	0	0	0	0	0	1	1	0	0	2	0
S11T10	3	3	g	3	1	0	1	0	0	0	0	0	0	0	1	0	12	0	0	0	2	2	0	0	0	0	0	0	0	0	0	2	5	0	0	0	0	0	0	0	0	0	1	10	2	0	9	2	1
S11T11	3	3	g	2	1	0	0	1	0	0	0	0	0	0	1	0	2	0	0	0	1	0	0	0	0	0	0	0	0	0	0	0	0	0	0	0	0	0	1	0	0	0	0	2	0	0	2	0	0
S11T12	3	3	g	3	1	0	0	0	0	0	1	0	0	0	0	1	24	1	0	0	1	3	0	2	7	0	0	0	0	0	2	1	0	1	1	0	0	0	0	0	0	1	3	10	12	2	0	24	0
S11T13	3	3	g	3	1	0	0	1	0	0	0	0	0	0	1	0	28	2	0	0	1	7	0	1	5	0	0	0	0	0	1	3	0	0	5	0	0	0	0	1	0	0	2	20	6	2	13	15	0
S11T14	3	3	g	2	1	0	0	0	0	1	0	0	0	0	0	1	12	0	0	0	1	4	0	1	1	0	0	0	1	0	0	2	0	0	2	0	0	0	0	0	0	0	0	11	1	0	0	12	0
S12T01	1	3	g	2	1	0	0	0	0	0	0	0	1	0	0	1	2	0	2	0	0	0	0	0	0	0	0	0	0	0	0	0	0	0	0	0	0	0	0	0	0	0	0	2	0	0	0	1	1
S12T02	1	3	g	3	1	0	0	0	0	0	0	0	0	1	0	1	1	0	1	0	0	0	0	0	0	0	0	0	0	0	0	0	0	0	0	0	0	0	0	0	0	0	0	1	0	0	1	0	0
S12T03	1	3	g	2	1	0	1	0	0	0	0	0	0	0	1	0	2	0	2	0	0	0	0	0	0	0	0	0	0	0	0	0	0	0	0	0	0	0	0	0	0	0	0	2	0	0	0	1	1
S12T04	1	3	g	3	1	0	0	0	0	0	0	1	0	0	1	0	1	0	1	0	0	0	0	0	0	0	0	0	0	0	0	0	0	0	0	0	0	0	0	0	0	0	0	1	0	0	0	1	0
S12T05	2	3	g	3	1	0	0	0	0	0	0	0	1	0	0	1	2	0	0	2	0	0	0	0	0	0	0	0	0	0	0	0	0	0	0	0	0	0	0	0	0	0	0	2	0	0	0	1	1
S12T06	2	3	g	2	1	0	0	0	0	0	0	1	0	0	1	0	1	0	0	1	0	0	0	0	0	0	0	0	0	0	0	0	0	0	0	0	0	0	0	0	0	0	0	1	0	0	0	1	0
S12T07	2	3	g	3	1	0	0	0	0	0	1	0	0	0	0	1	3	0	0	3	0	0	0	0	0	0	0	0	0	0	0	0	0	0	0	0	0	0	0	0	0	0	0	3	0	0	0	1	2
S12T08	2	3	g	2	1	0	0	0	0	0	0	0	0	1	1	0	1	0	0	1	0	0	0	0	0	0	0	0	0	0	0	0	0	0	0	0	0	0	0	0	0	0	0	1	0	0	0	0	1
S12T09	2	3	g	3	1	0	1	0	0	0	0	0	0	0	1	0	2	0	0	2	0	0	0	0	0	0	0	0	0	0	0	0	0	0	0	0	0	0	0	0	0	0	0	2	0	0	0	1	1
S12T10	3	3	g	2	1	0	1	0	0	0	0	0	0	0	0	1	1	0	0	0	1	0	0	0	0	0	0	0	0	0	0	0	0	0	0	0	0	0	0	0	0	0	0	1	0	0	0	1	0
S12T11	3	3	g	3	1	0	0	0	0	0	0	0	0	1	0	1	11	0	0	0	2	0	0	1	4	0	0	0	0	0	0	2	1	0	0	0	0	0	0	0	0	0	1	10	1	0	0	7	4
S12T12	3	3	g	2	1	0	0	0	0	0	0	0	1	0	1	0	8	0	0	0	2	0	0	1	1	0	0	0	0	0	0	1	2	0	0	0	0	0	0	0	0	1	0	8	0	0	0	7	1
S12T13	3	3	g	3	0	1	0	0	0	0	0	1	0	0	1	0	34	0	0	0	0	7	0	0	7	0	0	0	4	0	0	4	0	0	9	0	0	0	0	1	0	0	1	29	4	1	3	12	19
S12T14	3	3	g	3	0	1	0	0	0	0	0	0	0	1	0	1	13	0	0	0	0	2	0	0	5	0	0	0	0	0	0	2	0	0	0	0	0	0	0	0	0	0	0	9	0	4	0	8	5
S14T01	1	4	g	2	1	0	0	0	0	0	0	0	1	0	0	1	1	0	1	0	0	0	0	0	0	0	0	0	0	0	0	0	0	0	0	0	0	0	0	0	0	0	0	1	0	0	0	1	0
S14T02	1	4	g	3	1	0	0	0	0	0	0	1	0	0	1	0	1	0	1	0	0	0	0	0	0	0	0	0	0	0	0	0	0	0	0	0	0	0	0	0	0	0	0	1	0	0	0	1	0
S14T03	1	4	g	2	1	0	1	0	0	0	0	0	0	0	1	0	1	0	1	0	0	0	0	0	0	0	0	0	0	0	0	0	0	0	0	0	0	0	0	0	0	0	0	1	0	0	0	1	0
S14T04	1	4	g	3	1	0	0	0	0	0	0	0	0	1	1	0	1	0	1	0	0	0	0	0	0	0	0	0	0	0	0	0	0	0	0	0	0	0	0	0	0	0	0	1	0	0	1	0	0
S14T05	2	4	g	3	1	0	0	0	0	0	0	0	1	0	0	1	1	0	0	1	0	0	0	0	0	0	0	0	0	0	0	0	0	0	0	0	0	0	0	0	0	0	0	1	0	0	0	1	0
S14T06	2	4	g	2	1	0	0	0	0	0	0	1	0	0	0	1	1	0	0	1	0	0	0	0	0	0	0	0	0	0	0	0	0	0	0	0	0	0	0	0	0	0	0	1	0	0	0	1	0
S14T07	2	4	g	3	1	0	0	0	0	0	1	0	0	0	1	0	2	0	0	2	0	0	0	0	0	0	0	0	0	0	0	0	0	0	0	0	0	0	0	0	0	0	0	1	1	0	0	2	0
S14T08	2	4	g	2	1	0	0	0	0	0	0	0	0	1	1	0	2	0	0	2	0	0	0	0	0	0	0	0	0	0	0	0	0	0	0	0	0	0	0	0	0	0	0	1	1	0	0	2	0
S14T09	2	4	g	3	1	0	1	0	0	0	0	0	0	0	1	0	1	0	0	1	0	0	0	0	0	0	0	0	0	0	0	0	0	0	0	0	0	0	0	0	0	0	0	1	0	0	0	1	0
S14T10	3	4	g	2	1	0	1	0	0	0	0	0	0	0	0	1	1	0	0	0	1	0	0	0	0	0	0	0	0	0	0	0	0	0	0	0	0	0	0	0	0	0	0	1	0	0	0	1	0
S14T11	3	4	g	3	0	1	0	0	0	0	0	0	0	1	0	1	9	3	0	0	0	2	0	0	6	0	0	0	0	0	0	1	0	0	0	0	0	0	0	0	0	0	0	7	2	0	4	2	3
S14T12	3	4	g	2	1	0	0	0	0	0	0	0	1	0	1	0	2	0	0	0	2	0	0	0	0	0	0	0	0	0	0	0	0	0	0	0	0	0	0	0	0	0	0	1	1	0	0	2	0
S14T13	3	4	g	3	1	0	0	0	0	0	0	1	0	0	1	0	1	0	0	0	1	0	0	0	0	0	0	0	0	0	0	0	0	0	0	0	0	0	0	0	0	0	0	1	0	0	0	1	0
S14T14	3	4	g	2	1	0	0	0	0	0	1	0	0	0	0	1	2	1	0	0	1	1	0	0	0	0	0	0	0	0	0	0	0	0	0	0	0	0	0	0	0	0	0	2	0	0	0	2	0
S16T01	1	2	g	3	1	0	0	0	1	0	0	0	0	0	1	0	2	0	2	0	0	0	0	0	0	0	0	0	0	0	0	0	0	0	0	0	0	0	0	0	0	0	0	1	1	0	0	2	0
S16T02	1	2	g	2	1	0	0	1	0	0	0	0	0	0	1	0	2	0	1	0	0	0	0	0	0	0	0	0	0	0	0	0	1	0	0	0	0	0	0	0	0	0	0	2	0	0	0	2	0
S16T03	1	2	g	3	1	0	1	0	0	0	0	0	0	0	0	1	1	0	1	0	0	0	0	0	0	0	0	0	0	0	0	0	0	0	0	0	0	0	0	0	0	0	0	1	0	0	0	1	0
S16T04	1	2	g	2	1	0	0	0	0	1	0	0	0	0	0	1	2	0	2	0	0	0	0	0	0	0	0	0	0	0	0	0	0	0	0	0	0	0	0	0	0	0	0	2	0	0	0	2	0
S16T05	2	2	g	2	1	0	0	0	1	0	0	0	0	0	1	0	2	0	0	1	0	0	0	0	0	0	0	0	0	0	0	0	0	0	0	0	0	1	0	0	0	0	0	2	0	0	1	1	0
S16T06	2	2	g	3	1	0	0	0	0	1	0	0	0	0	1	0	14	0	0	6	0	0	4	0	0	0	0	0	0	0	0	0	2	0	0	0	0	1	0	0	0	0	0	13	0	1	10	4	0
S16T07	2	2	g	2	1	0	1	0	0	0	0	0	0	0	0	1	1	0	0	1	0	0	0	0	0	0	0	0	0	0	0	0	0	0	0	0	0	0	0	0	0	0	0	1	0	0	0	1	0
S16T08	2	2	g	3	1	0	0	1	0	0	0	0	0	0	0	1	3	0	0	2	0	0	0	0	0	0	0	0	0	0	0	0	0	0	0	0	0	1	0	0	0	0	0	3	0	0	3	0	0
S16T09	2	2	g	2	0	1	0	0	0	0	1	0	0	0	0	1	4	0	0	1	0	0	2	0	0	0	0	0	0	0	0	0	0	0	0	0	0	0	0	0	1	0	0	4	0	0	0	4	0
S16T10	3	2	g	3	1	0	1	0	0	0	0	0	0	0	1	0	21	0	0	0	3	11	0	0	0	0	0	0	3	0	0	0	0	0	0	0	0	0	1	3	0	0	0	20	1	0	18	3	0
S16T11	3	2	g	2	0	1	0	1	0	0	0	0	0	0	0	1	6	0	0	0	0	2	0	0	0	0	0	0	1	0	0	0	0	0	1	0	0	0	0	1	0	0	1	6	0	0	5	1	0
S16T12	3	2	g	3	0	1	0	0	0	0	1	0	0	0	0	1	22	0	0	0	0	1	0	0	14	0	0	0	0	0	0	2	0	0	2	0	0	0	0	0	0	0	3	22	0	0	4	10	8
S16T13	3	2	g	2	0	1	0	0	0	1	0	0	0	0	0	1	2	0	0	0	0	2	0	0	0	0	0	0	0	0	0	0	0	0	0	0	0	0	0	0	0	0	0	2	0	0	0	2	0
S16T14	3	2	g	3	0	1	0	0	1	0	0	0	0	0	1	0	2	0	0	0	0	0	0	0	1	0	0	0	0	0	0	0	0	0	1	0	0	0	0	0	0	0	0	2	0	0	2	0	0
S17T01	1	4	b	3	1	0	0	0	1	0	0	0	0	0	1	0	1	0	1	0	0	0	0	0	0	0	0	0	0	0	0	0	0	0	0	0	0	0	0	0	0	0	0	1	0	0	1	0	0
S17T02	1	4	b	2	1	0	0	1	0	0	0	0	0	0	1	0	1	0	1	0	0	0	0	0	0	0	0	0	0	0	0	0	0	0	0	0	0	0	0	0	0	0	0	1	0	0	1	0	0
S17T03	1	4	b	3	1	0	1	0	0	0	0	0	0	0	0	1	1	0	1	0	0	0	0	0	0	0	0	0	0	0	0	0	0	0	0	0	0	0	0	0	0	0	0	1	0	0	0	1	0
S17T04	1	4	b	2	1	0	0	0	0	0	0	0	0	1	0	1	1	0	1	0	0	0	0	0	0	0	0	0	0	0	0	0	0	0	0	0	0	0	0	0	0	0	0	1	0	0	1	0	0
S17T05	2	4	b	2	1	0	0	0	1	0	0	0	0	0	1	0	1	0	0	1	0	0	0	0	0	0	0	0	0	0	0	0	0	0	0	0	0	0	0	0	0	0	0	1	0	0	1	0	0
S17T06	2	4	b	3	1	0	0	0	0	1	0	0	0	0	1	0	1	0	0	1	0	0	0	0	0	0	0	0	0	0	0	0	0	0	0	0	0	0	0	0	0	0	0	1	0	0	1	0	0
S17T07	2	4	b	2	0	1	1	0	0	0	0	0	0	0	0	1	1	0	0	1	0	0	0	0	0	0	0	0	0	0	0	0	0	0	0	0	0	0	0	0	0	0	0	1	0	0	1	0	0
S17T08	2	4	b	3	1	0	0	1	0	0	0	0	0	0	0	1	2	0	0	2	0	0	0	0	0	0	0	0	0	0	0	0	0	0	0	0	0	0	0	0	0	0	0	2	0	0	2	0	0
S17T09	2	4	b	2	1	0	0	0	0	0	1	0	0	0	0	1	1	0	0	1	0	0	0	0	0	0	0	0	0	0	0	0	0	0	0	0	0	0	0	0	0	0	0	1	0	0	1	0	0
S17T10	3	4	b	3	1	0	1	0	0	0	0	0	0	0	1	0	4	0	0	0	4	0	0	0	0	0	0	0	0	0	0	0	0	0	0	0	0	0	0	0	0	0	0	4	0	0	4	0	0
S17T11	3	4	b	2	1	0	0	1	0	0	0	0	0	0	1	0	1	1	0	0	1	0	0	0	0	0	0	0	0	0	0	0	0	0	0	0	0	0	0	0	0	0	0	1	0	0	1	0	0
S17T12	3	4	b	2	0	1	0	0	0	1	0	0	0	0	0	1	3	2	0	0	1	1	0	0	0	0	0	0	0	0	0	1	0	0	0	0	0	0	0	0	0	0	0	2	1	0	3	0	0
S17T13	3	4	b	3	1	0	0	0	1	0	0	0	0	0	1	0	1	1	0	0	1	0	0	0	0	0	0	0	0	0	0	0	0	0	0	0	0	0	0	0	0	0	0	1	0	0	1	0	0
S17T14	3	4	b	3	1	0	0	0	0	0	1	0	0	0	0	1	4	1	0	0	1	1	0	0	0	0	0	1	0	0	0	0	0	0	0	0	0	0	1	0	0	0	0	4	0	0	0	4	0
S18T01	1	3	g	3	1	0	1	0	0	0	0	0	0	0	0	1	1	0	1	0	0	0	0	0	0	0	0	0	0	0	0	0	0	0	0	0	0	0	0	0	0	0	0	1	0	0	0	1	0
S18T02	1	3	g	2	1	0	0	0	0	0	0	0	0	1	0	1	2	0	2	0	0	0	0	0	0	0	0	0	0	0	0	0	0	0	0	0	0	0	0	0	0	0	0	2	0	0	2	0	0
S18T03	1	3	g	3	1	0	0	0	0	0	0	0	1	0	1	0	1	0	1	0	0	0	0	0	0	0	0	0	0	0	0	0	0	0	0	0	0	0	0	0	0	0	0	1	0	0	1	0	0
S18T04	1	3	g	2	1	0	0	0	0	0	0	1	0	0	1	0	2	0	2	0	0	0	0	0	0	0	0	0	0	0	0	0	0	0	0	0	0	0	0	0	0	0	0	2	0	0	2	0	0
S18T05	2	3	g	2	1	0	1	0	0	0	0	0	0	0	1	0	1	0	0	1	0	0	0	0	0	0	0	0	0	0	0	0	0	0	0	0	0	0	0	0	0	0	0	1	0	0	1	0	0
S18T06	2	3	g	3	1	0	0	0	0	0	0	0	0	1	1	0	2	0	0	2	0	0	0	0	0	0	0	0	0	0	0	0	0	0	0	0	0	0	0	0	0	0	0	2	0	0	2	0	0
S18T07	2	3	g	2	1	0	0	0	0	0	1	0	0	0	0	1	2	0	0	1	0	0	0	0	0	0	1	0	0	0	0	0	0	0	0	0	0	0	0	0	0	0	0	2	0	0	0	2	0
S18T08	2	3	g	3	1	0	0	0	0	0	0	1	0	0	0	1	1	0	0	1	0	0	0	0	0	0	0	0	0	0	0	0	0	0	0	0	0	0	0	0	0	0	0	1	0	0	1	0	0
S18T09	2	3	g	2	1	0	0	0	0	0	0	0	1	0	0	1	1	0	0	1	0	0	0	0	0	0	0	0	0	0	0	0	0	0	0	0	0	0	0	0	0	0	0	1	0	0	0	1	0
S18T10	3	3	g	3	1	0	1	0	0	0	0	0	0	0	1	0	3	0	0	0	1	1	0	0	1	0	0	0	0	0	0	0	0	0	0	0	0	0	0	0	0	0	0	2	1	0	3	0	0
S18T11	3	3	g	2	0	1	0	0	0	0	0	0	0	1	1	0	4	0	0	0	0	0	0	0	0	0	0	0	0	0	0	0	4	0	0	0	0	0	0	0	0	0	0	3	1	0	2	2	0
S18T12	3	3	g	3	1	0	0	0	0	0	0	0	1	0	0	1	20	0	0	0	3	6	0	0	0	0	0	0	3	0	0	0	7	0	0	0	0	0	0	1	0	0	0	13	7	0	11	9	0
S18T13	3	3	g	2	1	0	0	0	0	0	0	1	0	0	0	1	8	0	0	0	2	1	0	0	1	0	0	0	1	0	0	0	2	0	0	0	0	0	0	0	0	1	0	5	3	0	4	4	0
S18T14	3	3	g	3	1	0	0	0	0	0	1	0	0	0	1	0	4	0	0	0	2	0	0	0	1	0	0	0	0	0	0	0	0	0	0	0	0	0	0	0	0	1	0	4	0	0	3	1	0
S19T01	1	4	b	3	1	0	1	0	0	0	0	0	0	0	0	1	1	0	1	0	0	0	0	0	0	0	0	0	0	0	0	0	0	0	0	0	0	0	0	0	0	0	0	1	0	0	0	1	0
S19T02	1	4	b	2	1	0	0	0	0	0	0	0	0	1	0	1	1	0	1	0	0	0	0	0	0	0	0	0	0	0	0	0	0	0	0	0	0	0	0	0	0	0	0	1	0	0	0	1	0
S19T03	1	4	b	3	1	0	0	0	0	0	0	0	1	0	1	0	1	0	1	0	0	0	0	0	0	0	0	0	0	0	0	0	0	0	0	0	0	0	0	0	0	0	0	1	0	0	0	1	0
S19T04	1	4	b	2	1	0	0	0	0	0	0	1	0	0	1	0	1	0	1	0	0	0	0	0	0	0	0	0	0	0	0	0	0	0	0	0	0	0	0	0	0	0	0	1	0	0	0	1	0
S19T05	2	4	b	2	1	0	1	0	0	0	0	0	0	0	1	0	1	0	0	1	0	0	0	0	0	0	0	0	0	0	0	0	0	0	0	0	0	0	0	0	0	0	0	1	0	0	0	1	0
S19T06	2	4	b	3	1	0	0	0	0	0	0	0	0	1	1	0	2	0	0	2	0	0	0	0	0	0	0	0	0	0	0	0	0	0	0	0	0	0	0	0	0	0	0	1	1	0	0	2	0
S19T07	2	4	b	2	1	0	0	0	0	0	1	0	0	0	0	1	1	0	0	1	0	0	0	0	0	0	0	0	0	0	0	0	0	0	0	0	0	0	0	0	0	0	0	1	0	0	0	1	0
S19T08	2	4	b	3	1	0	0	0	0	0	0	1	0	0	0	1	1	0	0	1	0	0	0	0	0	0	0	0	0	0	0	0	0	0	0	0	0	0	0	0	0	0	0	1	0	0	0	1	0
S19T09	2	4	b	2	1	0	0	0	0	0	0	0	1	0	0	1	1	0	0	1	0	0	0	0	0	0	0	0	0	0	0	0	0	0	0	0	0	0	0	0	0	0	0	1	0	0	0	1	0
S19T10	3	4	b	3	0	1	1	0	0	0	0	0	0	0	1	0	4	0	0	0	0	3	0	0	0	0	0	0	1	0	0	0	0	0	0	0	0	0	0	0	0	0	0	3	1	0	3	1	0
S19T11	3	4	b	2	0	1	0	0	0	0	0	0	0	1	1	0	7	0	0	0	0	3	0	0	1	0	0	0	1	0	0	0	1	0	0	0	0	0	0	0	0	0	1	7	0	0	1	6	0
S19T12	3	4	b	3	0	1	0	0	0	0	0	0	1	0	0	1	5	0	0	0	0	3	0	0	1	0	0	0	0	0	0	0	0	0	0	0	0	0	0	0	0	0	1	5	0	0	5	0	0
S19T13	3	4	b	2	0	1	0	0	0	0	0	1	0	0	0	1	4	0	0	0	0	1	0	0	1	0	0	0	1	0	0	0	1	0	0	0	0	0	0	0	0	0	0	4	0	0	0	4	0
S19T14	3	4	b	3	0	1	0	0	0	0	1	0	0	0	1	0	5	0	0	0	0	0	0	0	3	0	0	0	0	0	0	2	0	0	0	0	0	0	0	0	0	0	0	5	0	0	1	4	0
S20T01	1	4	g	3	1	0	1	0	0	0	0	0	0	0	0	1	1	0	1	0	0	0	0	0	0	0	0	0	0	0	0	0	0	0	0	0	0	0	0	0	0	0	0	1	0	0	0	1	0
S20T02	1	4	g	2	1	0	0	0	0	0	0	0	0	1	0	1	1	0	1	0	0	0	0	0	0	0	0	0	0	0	0	0	0	0	0	0	0	0	0	0	0	0	0	1	0	0	0	1	0
S20T03	1	4	g	3	1	0	0	0	0	0	0	0	1	0	1	0	2	0	2	0	0	0	0	0	0	0	0	0	0	0	0	0	0	0	0	0	0	0	0	0	0	0	0	2	0	0	0	2	0
S20T04	1	4	g	2	1	0	0	0	0	0	0	1	0	0	1	0	2	0	2	0	0	0	0	0	0	0	0	0	0	0	0	0	0	0	0	0	0	0	0	0	0	0	0	2	0	0	0	2	0
S20T05	2	4	g	2	1	0	1	0	0	0	0	0	0	0	1	0	1	0	0	1	0	0	0	0	0	0	0	0	0	0	0	0	0	0	0	0	0	0	0	0	0	0	0	1	0	0	0	1	0
S20T06	2	4	g	3	1	0	0	0	0	0	0	0	0	1	1	0	1	0	0	1	0	0	0	0	0	0	0	0	0	0	0	0	0	0	0	0	0	0	0	0	0	0	0	1	0	0	0	1	0
S20T07	2	4	g	2	1	0	0	0	0	0	1	0	0	0	0	1	1	1	0	1	0	0	0	0	0	0	0	0	0	0	0	0	0	0	0	0	0	0	0	0	0	0	0	1	0	0	0	1	0
S20T08	2	4	g	3	1	0	0	0	0	0	0	1	0	0	0	1	1	0	0	1	0	0	0	0	0	0	0	0	0	0	0	0	0	0	0	0	0	0	0	0	0	0	0	1	0	0	0	1	0
S20T09	2	4	g	2	1	0	0	0	0	0	0	0	1	0	0	1	1	1	0	1	0	0	0	0	0	0	0	0	0	0	0	0	0	0	0	0	0	0	0	0	0	0	0	1	0	0	0	1	0
S20T10	3	4	g	3	1	0	1	0	0	0	0	0	0	0	1	0	21	0	0	0	1	5	0	0	6	0	0	0	4	0	0	1	2	0	0	0	0	0	0	0	0	0	2	21	0	0	3	12	6
S20T11	3	4	g	2	1	0	0	0	0	0	0	0	0	1	1	0	5	2	0	0	1	0	0	0	2	0	0	0	0	0	0	0	1	0	0	0	0	0	0	0	0	0	1	4	1	0	1	4	0
S20T12	3	4	g	3	1	0	0	0	0	0	0	0	1	0	0	1	4	1	0	0	2	0	0	0	1	0	0	0	0	0	0	0	0	0	0	0	0	0	0	0	0	0	1	4	0	0	0	3	1
S20T13	3	4	g	2	1	0	0	0	0	0	0	1	0	0	0	1	1	2	0	0	1	0	0	0	0	0	0	0	0	0	0	0	0	0	0	0	0	0	0	0	0	0	0	1	0	0	0	1	0
S20T14	3	4	g	3	1	0	0	0	0	0	1	0	0	0	1	0	2	0	0	0	2	0	0	0	0	0	0	0	0	0	0	0	0	0	0	0	0	0	0	0	0	0	0	2	0	0	0	2	0
S21T01	1	4	g	3	1	0	1	0	0	0	0	0	0	0	1	0	1	0	1	0	0	0	0	0	0	0	0	0	0	0	0	0	0	0	0	0	0	0	0	0	0	0	0	1	0	0	1	0	0
S21T02	1	4	g	2	1	0	0	0	0	0	0	0	0	1	0	1	1	0	1	0	0	0	0	0	0	0	0	0	0	0	0	0	0	0	0	0	0	0	0	0	0	0	0	1	0	0	0	1	0
S21T03	1	4	g	3	1	0	0	0	0	0	0	0	1	0	1	0	1	0	1	0	0	0	0	0	0	0	0	0	0	0	0	0	0	0	0	0	0	0	0	0	0	0	0	1	0	0	1	0	0
S21T04	1	4	g	2	1	0	0	0	0	0	0	1	0	0	1	0	1	0	1	0	0	0	0	0	0	0	0	0	0	0	0	0	0	0	0	0	0	0	0	0	0	0	0	1	0	0	0	1	0
S21T05	2	4	g	2	1	0	1	0	0	0	0	0	0	0	1	0	2	0	0	2	0	0	0	0	0	0	0	0	0	0	0	0	0	0	0	0	0	0	0	0	0	0	0	2	0	0	0	1	1
S21T06	2	4	g	3	1	0	0	0	0	0	0	0	0	1	1	0	1	1	0	1	0	0	0	0	0	0	0	0	0	0	0	0	0	0	0	0	0	0	0	0	0	0	0	1	0	0	0	0	1
S21T07	2	4	g	2	1	0	0	0	0	0	1	0	0	0	0	1	1	1	0	1	0	0	0	0	0	0	0	0	0	0	0	0	0	0	0	0	0	0	0	0	0	0	0	1	0	0	0	0	1
S21T08	2	4	g	3	1	0	0	0	0	0	0	1	0	0	0	1	1	0	0	1	0	0	0	0	0	0	0	0	0	0	0	0	0	0	0	0	0	0	0	0	0	0	0	1	0	0	0	1	0
S21T09	2	4	g	2	0	1	0	0	0	0	0	0	1	0	0	1	1	0	0	1	0	0	0	0	0	0	0	0	0	0	0	0	0	0	0	0	0	0	0	0	0	0	0	1	0	0	0	1	0
S21T10	3	4	g	3	1	0	1	0	0	0	0	0	0	0	1	0	1	0	0	0	1	0	0	0	0	0	0	0	0	0	0	0	0	0	0	0	0	0	0	0	0	0	0	1	0	0	0	0	1
S21T11	3	4	g	2	0	1	0	0	0	0	0	1	0	0	1	0	5	1	0	0	0	2	0	0	1	0	0	0	0	0	0	1	1	0	0	0	0	0	0	0	0	0	0	4	1	0	0	0	5
S21T12	3	4	g	3	0	1	0	0	0	0	0	0	1	0	0	1	5	0	0	0	0	4	0	0	0	0	0	0	1	0	0	0	0	0	0	0	0	0	0	0	0	0	0	5	0	0	0	3	2
S21T13	3	4	g	2	1	0	0	0	0	0	0	1	0	0	0	1	1	1	0	0	1	0	0	0	0	0	0	0	0	0	0	0	0	0	0	0	0	0	0	0	0	0	0	1	0	0	0	0	1
S21T14	3	4	g	3	0	1	0	0	0	0	1	0	0	0	1	0	3	1	0	0	0	2	0	0	0	0	0	0	1	0	0	0	0	0	0	0	0	0	0	0	0	0	0	3	0	0	0	1	2
S22T01	1	4	g	3	1	0	0	0	1	0	0	0	0	0	1	0	1	0	1	0	0	0	0	0	0	0	0	0	0	0	0	0	0	0	0	0	0	0	0	0	0	0	0	1	0	0	1	0	0
S22T02	1	4	g	2	1	0	0	1	0	0	0	0	0	0	1	0	1	0	1	0	0	0	0	0	0	0	0	0	0	0	0	0	0	0	0	0	0	0	0	0	0	0	0	1	0	0	1	0	0
S22T03	1	4	g	3	1	0	1	0	0	0	0	0	0	0	0	1	1	0	1	0	0	0	0	0	0	0	0	0	0	0	0	0	0	0	0	0	0	0	0	0	0	0	0	1	0	0	0	1	0
S22T04	1	4	g	2	1	0	0	0	0	1	0	0	0	0	0	1	1	0	1	0	0	0	0	0	0	0	0	0	0	0	0	0	0	0	0	0	0	0	0	0	0	0	0	1	0	0	0	1	0
S22T05	2	4	g	2	1	0	0	0	1	0	0	0	0	0	1	0	1	0	0	1	0	0	0	0	0	0	0	0	0	0	0	0	0	0	0	0	0	0	0	0	0	0	0	1	0	0	1	0	0
S22T06	2	4	g	3	1	0	0	0	0	1	0	0	0	0	1	0	1	1	0	1	0	0	0	0	0	0	0	0	0	0	0	0	0	0	0	0	0	0	0	0	0	0	0	1	0	0	1	0	0
S22T07	2	4	g	2	0	1	1	0	0	0	0	0	0	0	0	1	1	0	0	1	0	0	0	0	0	0	0	0	0	0	0	0	0	0	0	0	0	0	0	0	0	0	0	1	0	0	0	1	0
S22T08	2	4	g	3	1	0	0	1	0	0	0	0	0	0	0	1	1	0	0	1	0	0	0	0	0	0	0	0	0	0	0	0	0	0	0	0	0	0	0	0	0	0	0	1	0	0	1	0	0
S22T09	2	4	g	2	0	1	0	0	0	0	1	0	0	0	0	1	1	1	0	1	0	0	0	0	0	0	0	0	0	0	0	0	0	0	0	0	0	0	0	0	0	0	0	1	0	0	0	1	0
S22T10	3	4	g	3	1	0	1	0	0	0	0	0	0	0	1	0	20	0	0	0	1	5	0	1	3	0	0	0	3	0	0	1	3	0	0	0	0	0	0	0	0	0	3	20	0	0	16	4	0
S22T11	3	4	g	2	1	0	0	1	0	0	0	0	0	0	1	0	15	0	0	0	2	2	0	0	5	0	0	0	2	0	0	0	1	0	0	0	0	0	0	0	0	0	3	15	0	0	8	5	2
S22T12	3	4	g	3	1	0	0	0	0	0	1	0	0	0	0	1	6	0	0	0	1	3	0	0	1	0	0	0	0	0	0	0	0	0	0	0	0	0	1	0	0	0	0	6	0	0	3	3	0
S22T13	3	4	g	2	1	0	0	0	0	1	0	0	0	0	0	1	13	0	0	0	2	1	0	1	6	0	0	0	0	0	0	1	1	0	0	0	0	0	0	0	0	0	1	10	3	0	1	9	3
S22T14	3	4	g	3	1	0	0	0	1	0	0	0	0	0	1	0	11	0	0	0	1	4	0	0	3	0	0	0	1	0	0	0	1	0	0	0	0	0	0	1	0	0	0	11	0	0	7	1	3
S24T01	1	2	b	3	1	0	0	0	0	0	0	0	1	0	1	0	2	0	2	0	0	0	0	0	0	0	0	0	0	0	0	0	0	0	0	0	0	0	0	0	0	0	0	2	0	0	2	0	0
S24T02	1	2	b	2	0	1	0	1	0	0	0	0	0	0	1	0	1	0	1	0	0	0	0	0	0	0	0	0	0	0	0	0	0	0	0	0	0	0	0	0	0	0	0	1	0	0	1	0	0
S24T03	1	2	b	3	1	0	1	0	0	0	0	0	0	0	0	1	1	0	1	0	0	0	0	0	0	0	0	0	0	0	0	0	0	0	0	0	0	0	0	0	0	0	0	1	0	0	1	0	0
S24T04	1	2	b	2	0	1	0	0	0	1	0	0	0	0	0	1	1	0	1	0	0	0	0	0	0	0	0	0	0	0	0	0	0	0	0	0	0	0	0	0	0	0	0	1	0	0	0	1	0
S24T05	2	2	b	2	1	0	0	0	1	0	0	0	0	0	1	0	3	0	0	3	0	0	0	0	0	0	0	0	0	0	0	0	0	0	0	0	0	0	0	0	0	0	0	2	1	0	3	0	0
S24T06	2	2	b	3	1	0	0	0	0	1	0	0	0	0	1	0	2	0	0	2	0	0	0	0	0	0	0	0	0	0	0	0	0	0	0	0	0	0	0	0	0	0	0	1	1	0	2	0	0
S24T07	2	2	b	2	0	1	1	0	0	0	0	0	0	0	0	1	2	0	0	0	0	0	0	0	0	0	1	0	0	0	0	0	0	0	0	0	0	1	0	0	0	0	0	2	0	0	1	1	0
S24T08	2	2	b	3	1	0	0	1	0	0	0	0	0	0	0	1	3	0	0	1	0	0	0	0	0	0	0	0	0	0	0	0	0	0	0	0	0	2	0	0	0	0	0	3	0	0	2	0	1
S24T09	2	2	b	2	1	0	0	0	0	0	1	0	0	0	0	1	5	0	0	1	0	0	2	0	0	0	1	0	0	0	0	0	0	0	0	0	0	0	0	0	1	0	0	5	0	0	1	4	0
S24T10	3	2	b	3	0	1	1	0	0	0	0	0	0	0	1	0	9	0	0	0	0	6	0	0	0	0	0	0	2	0	0	0	0	0	0	0	0	0	0	1	0	0	0	9	0	0	5	4	0
S24T11	3	2	b	2	0	1	0	1	0	0	0	0	0	0	1	0	2	0	0	0	0	2	0	0	0	0	0	0	0	0	0	0	0	0	0	0	0	0	0	0	0	0	0	1	1	0	2	0	0
S24T12	3	2	b	3	0	1	0	0	0	0	1	0	0	0	0	1	10	0	0	0	0	1	0	3	4	0	0	0	0	0	1	1	0	0	0	0	0	0	0	0	0	0	0	9	1	0	0	6	4
S24T13	3	2	b	2	0	1	0	0	0	0	1	0	0	0	0	1	2	0	0	0	0	1	0	0	0	0	0	0	1	0	0	0	0	0	0	0	0	0	0	0	0	0	0	2	0	0	0	2	0
S24T14	3	2	b	3	0	1	0	0	1	0	0	0	0	0	1	0	5	0	0	0	0	5	0	0	0	0	0	0	0	0	0	0	0	0	0	0	0	0	0	0	0	0	0	5	0	0	2	2	1
S25T01	1	2	b	3	1	0	0	0	1	0	0	0	0	0	1	0	2	0	2	0	0	0	0	0	0	0	0	0	0	0	0	0	0	0	0	0	0	0	0	0	0	0	0	1	1	0	0	2	0
S25T02	1	2	b	2	0	1	0	1	0	0	0	0	0	0	1	0	1	0	1	0	0	0	0	0	0	0	0	0	0	0	0	0	0	0	0	0	0	0	0	0	0	0	0	1	0	0	1	0	0
S25T03	1	2	b	3	1	0	1	0	0	0	0	0	0	0	0	1	2	0	1	0	0	0	0	0	0	0	0	0	0	0	0	0	0	0	0	0	1	0	0	0	0	0	0	2	0	0	0	2	0
S25T04	1	2	b	2	0	1	0	0	0	1	0	0	0	0	0	1	1	0	0	0	0	0	0	0	0	1	0	0	0	0	0	0	0	0	0	0	0	0	0	0	0	0	0	1	0	0	1	0	0
S25T05	2	2	b	3	1	0	0	0	0	1	0	0	0	0	1	0	4	0	0	3	0	0	0	0	0	0	1	0	0	0	0	0	0	0	0	0	0	0	0	0	0	0	0	4	0	0	4	0	0
S25T06	2	2	b	2	0	1	1	0	0	0	0	0	0	0	0	1	1	0	0	0	0	0	0	0	0	0	1	0	0	0	0	0	0	0	0	0	0	0	0	0	0	0	0	1	0	0	0	1	0
S25T07	2	2	b	3	1	0	0	1	0	0	0	0	0	0	0	1	3	0	0	2	0	0	0	0	0	0	1	0	0	0	0	0	0	0	0	0	0	0	0	0	0	0	0	3	0	0	3	0	0
S25T08	2	2	b	2	0	1	0	0	0	0	1	0	0	0	0	1	2	0	0	1	0	0	0	0	0	0	0	0	0	0	0	0	0	0	0	0	0	0	0	0	1	0	0	2	0	0	2	0	0
S25T09	2	2	b	2	0	1	0	0	1	0	0	0	0	0	1	0	1	0	0	1	0	0	0	0	0	0	0	0	0	0	0	0	0	0	0	0	0	0	0	0	0	0	0	1	0	0	0	1	0
S25T10	3	2	b	3	0	1	1	0	0	0	0	0	0	0	1	0	9	0	0	0	0	0	0	0	0	0	0	0	0	0	0	0	9	0	0	0	0	0	0	0	0	0	0	9	0	0	2	3	4
S25T11	3	2	b	2	0	1	0	1	0	0	0	0	0	0	1	0	4	0	0	0	0	1	0	0	3	0	0	0	0	0	0	0	0	0	0	0	0	0	0	0	0	0	0	4	0	0	1	3	0
S25T12	3	2	b	3	0	1	0	0	0	0	1	0	0	0	0	1	22	0	0	0	0	8	0	0	6	0	0	0	2	0	0	0	0	0	0	0	0	0	0	3	0	0	3	22	0	0	3	18	1
S25T13	3	2	b	2	0	1	0	0	0	1	0	0	0	0	0	1	2	0	0	0	0	1	0	0	0	0	0	0	0	0	0	0	0	0	0	0	0	0	0	1	0	0	0	2	0	0	2	0	0
S25T14	3	2	b	3	0	1	0	0	1	0	0	0	0	0	1	0	9	0	0	0	0	6	0	0	0	0	0	0	1	0	0	0	1	0	0	0	0	0	0	0	0	0	1	9	0	0	6	3	0
S26T01	1	2	b	3	1	0	0	0	0	0	0	0	1	0	0	1	5	0	4	0	0	0	0	0	0	1	0	0	0	0	0	0	0	0	0	0	0	0	0	0	0	0	0	3	2	0	0	5	0
S26T02	1	2	b	2	0	1	0	0	0	0	0	0	1	0	0	1	7	0	4	0	0	0	0	0	0	3	0	0	0	0	0	0	0	0	0	0	0	0	0	0	0	0	0	4	3	0	2	4	1
S26T03	1	2	b	3	1	0	0	0	0	0	0	1	0	0	0	1	4	0	3	0	0	0	0	0	0	1	0	0	0	0	0	0	0	0	0	0	0	0	0	0	0	0	0	3	1	0	1	2	1
S26T04	1	2	b	2	0	1	1	0	0	0	0	0	0	0	1	0	10	0	4	0	0	0	0	0	0	1	0	0	0	0	0	0	2	0	0	0	0	0	0	0	0	0	0	3	3	4	6	3	1
S26T05	1	2	b	3	1	0	0	0	0	0	0	0	0	1	1	0	10	0	3	0	0	0	0	0	0	1	0	0	0	0	0	0	1	0	0	0	3	0	0	0	0	0	0	5	3	2	3	6	1
S26T06	2	2	b	3	1	0	0	0	0	0	0	0	1	0	0	1	2	0	0	2	0	0	0	0	0	0	0	0	0	0	0	0	0	0	0	0	0	0	0	0	0	0	0	1	1	0	0	2	0
S26T07	2	2	b	2	0	1	0	0	0	0	0	1	0	0	0	1	17	0	0	9	0	0	0	0	0	0	5	0	0	0	0	0	0	0	0	0	0	3	0	0	0	0	0	14	3	0	0	14	3
S26T08	2	2	b	3	0	1	0	0	0	0	1	0	0	0	1	0	27	0	0	0	0	0	16	0	0	0	0	0	0	7	0	0	0	0	0	0	0	0	0	0	4	0	0	24	3	0	3	14	10
S26T09	2	2	b	2	0	1	0	0	0	0	0	0	0	1	1	0	1	0	0	0	0	0	0	0	0	0	0	0	0	0	0	0	0	0	0	0	0	0	0	0	1	0	0	1	0	0	1	0	0
S26T10	3	2	b	2	0	1	1	0	0	0	0	0	0	0	0	1	2	0	0	0	0	2	0	0	0	0	0	0	0	0	0	0	0	0	0	0	0	0	0	0	0	0	0	1	1	0	2	0	0
S27T01	1	2	b	2	0	1	0	0	1	0	0	0	0	0	0	1	1	0	0	0	0	0	0	0	0	1	0	0	0	0	0	0	0	0	0	0	0	0	0	0	0	0	0	1	0	0	0	1	0
S27T02	1	2	b	3	1	0	0	1	0	0	0	0	0	0	1	0	2	0	2	0	0	0	0	0	0	0	0	0	0	0	0	0	0	0	0	0	0	0	0	0	0	0	0	2	0	0	2	0	0
S27T03	1	2	b	2	1	0	1	0	0	0	0	0	0	0	1	0	2	0	2	0	0	0	0	0	0	0	0	0	0	0	0	0	0	0	0	0	0	0	0	0	0	0	0	2	0	0	2	0	0
S27T04	1	2	b	3	1	0	0	0	0	1	0	0	0	0	1	0	3	0	3	0	0	0	0	0	0	0	0	0	0	0	0	0	0	0	0	0	0	0	0	0	0	0	0	3	0	0	3	0	0
S27T05	2	2	b	3	1	0	0	0	1	0	0	0	0	0	0	1	2	0	0	2	0	0	0	0	0	0	0	0	0	0	0	0	0	0	0	0	0	0	0	0	0	0	0	2	0	0	2	0	0
S27T06	2	2	b	2	1	0	0	1	0	0	0	0	0	0	0	1	2	0	0	2	0	0	0	0	0	0	0	0	0	0	0	0	0	0	0	0	0	0	0	0	0	0	0	2	0	0	0	2	0
S27T07	2	2	b	3	1	0	1	0	0	0	0	0	0	0	1	0	1	0	0	1	0	0	0	0	0	0	0	0	0	0	0	0	0	0	0	0	0	0	0	0	0	0	0	1	0	0	1	0	0
S27T08	2	2	b	2	0	1	0	0	0	1	0	0	0	0	1	0	1	0	0	0	0	0	1	0	0	0	0	0	0	0	0	0	0	0	0	0	0	0	0	0	0	0	0	1	0	0	0	1	0
S27T09	2	2	b	3	1	0	0	0	0	0	1	0	0	0	1	0	9	0	0	4	0	0	2	0	0	0	0	0	0	0	0	0	0	0	0	0	0	0	0	0	0	0	0	6	0	3	5	4	0
S27T10	3	2	b	2	0	1	1	0	0	0	0	0	0	0	0	1	1	0	0	0	0	1	0	0	0	0	0	0	0	0	0	0	0	0	0	0	0	0	0	0	0	0	0	1	0	0	0	1	0
S27T11	3	2	b	3	0	1	0	0	0	1	0	0	0	0	0	1	14	0	0	0	0	4	0	3	1	0	0	0	1	0	0	1	0	0	3	0	0	0	0	0	0	0	0	12	1	1	1	10	3
S27T12	3	2	b	2	1	0	0	0	1	0	0	0	0	0	1	0	2	0	0	0	1	0	0	0	0	0	0	1	0	0	0	0	0	0	0	0	0	0	0	0	0	0	0	2	0	0	0	2	0
S27T13	3	2	b	3	0	1	0	1	0	0	0	0	0	0	1	0	6	0	0	0	0	5	0	0	0	0	0	0	0	0	0	0	0	0	0	0	0	0	0	1	0	0	0	6	0	0	1	4	1
S27T14	3	2	b	2	0	1	0	0	0	0	1	0	0	0	0	1	4	0	0	0	0	2	0	0	0	0	0	0	2	0	0	0	0	0	0	0	0	0	0	0	0	0	0	4	0	0	0	4	0
S28T01	1	2	b	3	1	0	0	0	0	0	0	0	1	0	1	0	3	0	2	0	0	0	0	0	0	0	0	0	0	0	0	0	0	0	0	0	1	0	0	0	0	0	0	3	0	0	3	0	0
S28T02	1	2	b	2	0	1	0	0	0	0	0	1	0	0	1	0	2	0	2	0	0	0	0	0	0	0	0	0	0	0	0	0	0	0	0	0	0	0	0	0	0	0	0	1	1	0	1	1	0
S28T03	1	2	b	3	1	0	1	0	0	0	0	0	0	0	0	1	1	0	1	0	0	0	0	0	0	0	0	0	0	0	0	0	0	0	0	0	0	0	0	0	0	0	0	1	0	0	0	1	0
S28T04	1	2	b	2	0	1	0	0	0	0	0	0	0	1	0	1	1	0	0	0	0	0	0	0	0	0	0	0	0	0	0	0	1	0	0	0	0	0	0	0	0	0	0	0	1	0	0	1	0
S28T05	2	2	b	2	0	1	0	0	0	0	0	1	0	0	1	0	3	0	0	2	0	0	0	0	0	0	0	0	0	1	0	0	0	0	0	0	0	0	0	0	0	0	0	3	0	0	0	3	0
S28T06	2	2	b	3	1	0	0	0	0	0	0	0	0	1	1	0	2	0	0	1	0	0	0	0	0	0	1	0	0	0	0	0	0	0	0	0	0	0	0	0	0	0	0	2	0	0	2	0	0
S28T07	2	2	b	2	0	1	1	0	0	0	0	0	0	0	0	1	3	0	0	1	0	0	0	0	0	0	0	0	0	0	0	0	0	0	0	0	0	2	0	0	0	0	0	3	0	0	0	3	0
S28T08	2	2	b	3	1	0	0	0	0	0	0	1	0	0	0	1	1	0	0	1	0	0	0	0	0	0	0	0	0	0	0	0	0	0	0	0	0	0	0	0	0	0	0	1	0	0	0	1	0
S28T09	2	2	b	2	1	0	0	0	0	0	1	0	0	0	0	1	2	0	0	1	0	0	0	0	0	0	1	0	0	0	0	0	0	0	0	0	0	0	0	0	0	0	0	1	1	0	1	1	0
S28T10	3	2	b	3	0	1	1	0	0	0	0	0	0	0	1	0	30	0	0	0	0	20	0	0	0	0	0	0	4	0	0	0	0	0	0	0	0	0	0	6	0	0	0	30	0	0	24	4	2
S28T11	3	2	b	2	1	0	1	0	0	0	0	0	0	0	1	0	2	0	0	0	1	1	0	0	0	0	0	0	0	0	0	0	0	0	0	0	0	0	0	0	0	0	0	2	0	0	1	1	0
S28T12	3	2	b	3	0	1	0	0	0	0	1	0	0	0	0	1	10	0	0	0	0	0	0	0	8	0	0	0	0	0	0	1	0	0	0	0	0	0	0	0	0	0	1	10	0	0	1	9	0
S28T13	3	2	b	2	0	1	0	0	0	0	0	0	0	1	1	0	1	0	0	0	0	0	0	0	0	0	0	0	0	0	0	0	0	0	1	0	0	0	0	0	0	0	0	1	0	0	1	0	0
S28T14	3	2	b	3	0	1	0	0	0	0	0	0	1	0	1	0	16	0	0	0	0	0	0	0	0	0	0	0	1	0	0	1	11	0	0	0	0	0	0	0	0	0	3	16	0	0	11	5	0
S29T01	1	4	b	2	1	0	0	0	1	0	0	0	0	0	0	1	2	0	1	0	0	0	0	0	0	1	0	0	0	0	0	0	0	0	0	0	0	0	0	0	0	0	0	1	1	0	0	2	0
S29T02	1	4	b	3	1	0	0	1	0	0	0	0	0	0	0	1	3	0	3	0	0	0	0	0	0	0	0	0	0	0	0	0	0	0	0	0	0	0	0	0	0	0	0	3	0	0	3	0	0
S29T03	1	4	b	2	1	0	1	0	0	0	0	0	0	0	1	0	1	0	1	0	0	0	0	0	0	0	0	0	0	0	0	0	0	0	0	0	0	0	0	0	0	0	0	1	0	0	0	1	0
S29T04	1	4	b	3	1	0	0	0	0	1	0	0	0	0	1	0	1	0	1	0	0	0	0	0	0	0	0	0	0	0	0	0	0	0	0	0	0	0	0	0	0	0	0	1	0	0	0	1	0
S29T05	2	4	b	3	1	0	0	0	1	0	0	0	0	0	0	1	7	0	0	3	0	0	2	0	0	0	1	0	0	0	0	0	0	0	0	0	0	0	0	0	0	0	0	6	0	1	0	7	0
S29T06	2	4	b	2	1	0	0	1	0	0	0	0	0	0	0	1	3	0	0	2	0	0	0	0	0	0	0	0	0	0	0	0	0	0	0	0	0	1	0	0	0	0	0	3	0	0	0	3	0
S29T07	2	4	b	3	1	0	0	0	0	1	0	0	0	0	0	1	1	0	0	1	0	0	0	0	0	0	0	0	0	0	0	0	0	0	0	0	0	0	0	0	0	0	0	1	0	0	0	1	0
S29T08	2	4	b	2	1	0	0	0	0	1	0	0	0	0	1	0	5	0	0	2	0	0	1	0	0	0	0	0	0	0	0	0	1	0	0	0	0	0	0	0	1	0	0	4	1	0	0	5	0
S29T09	2	4	b	3	1	0	0	0	0	0	1	0	0	0	1	0	1	0	0	1	0	0	0	0	0	0	0	0	0	0	0	0	0	0	0	0	0	0	0	0	0	0	0	0	1	0	1	0	0
S29T10	3	4	b	2	1	0	1	0	0	0	0	0	0	0	0	1	1	0	0	0	1	0	0	0	0	0	0	0	0	0	0	0	0	0	0	0	0	0	0	0	0	0	0	1	0	0	0	1	0
S29T11	3	4	b	3	1	0	0	0	0	1	0	0	0	0	1	0	14	0	0	0	1	1	0	0	3	0	0	0	2	0	0	2	4	0	0	0	0	0	1	0	0	0	0	14	0	0	6	8	0
S29T12	3	4	b	2	1	0	0	0	1	0	0	0	0	0	1	0	28	0	0	0	1	3	0	0	5	0	0	0	8	0	0	2	6	0	0	0	0	0	0	0	0	0	3	28	0	0	19	8	1
S29T13	3	4	b	3	1	0	0	1	0	0	0	0	0	0	1	0	2	0	0	0	2	0	0	0	0	0	0	0	0	0	0	0	0	0	0	0	0	0	0	0	0	0	0	2	0	0	2	0	0
S29T14	3	4	b	2	1	0	0	0	0	0	1	0	0	0	0	1	18	0	0	0	1	2	0	0	3	0	0	0	2	0	0	1	4	0	0	0	0	0	2	2	0	0	1	18	0	0	12	6	0
S30T01	1	3	b	3	1	0	1	0	0	0	0	0	0	0	1	0	1	0	1	0	0	0	0	0	0	0	0	0	0	0	0	0	0	0	0	0	0	0	0	0	0	0	0	1	0	0	0	1	0
S30T02	1	3	b	3	1	0	1	0	0	0	0	0	0	0	0	1	2	0	2	0	0	0	0	0	0	0	0	0	0	0	0	0	0	0	0	0	0	0	0	0	0	0	0	2	0	0	0	2	0
S30T03	1	3	b	2	0	1	0	0	0	0	0	0	0	1	1	0	1	0	0	0	0	0	0	0	0	0	0	0	0	0	0	0	0	0	0	0	1	0	0	0	0	0	0	1	0	0	0	1	0
S30T04	1	3	b	3	0	1	0	0	0	0	0	0	1	0	1	0	2	0	0	0	0	0	0	0	0	1	0	0	0	0	0	0	1	0	0	0	0	0	0	0	0	0	0	2	0	0	0	2	0
S30T05	1	3	b	3	1	0	0	0	0	0	0	0	1	0	1	0	1	0	1	0	0	0	0	0	0	0	0	0	0	0	0	0	0	0	0	0	0	0	0	0	0	0	0	1	0	0	0	1	0
S30T06	1	3	b	2	1	0	0	0	0	0	0	1	0	0	1	0	2	0	1	0	0	0	0	0	0	1	0	0	0	0	0	0	0	0	0	0	0	0	0	0	0	0	0	2	0	0	0	2	0
S30T07	2	3	b	2	1	0	1	0	0	0	0	0	0	0	1	0	1	0	0	1	0	0	0	0	0	0	0	0	0	0	0	0	0	0	0	0	0	0	0	0	0	0	0	1	0	0	1	0	0
S30T08	2	3	b	3	1	0	0	0	0	0	0	0	0	1	1	0	2	0	0	2	0	0	0	0	0	0	0	0	0	0	0	0	0	0	0	0	0	0	0	0	0	0	0	2	0	0	0	2	0
S30T09	2	3	b	2	0	1	0	0	0	0	1	0	0	0	0	1	1	0	0	1	0	0	0	0	0	0	0	0	0	0	0	0	0	0	0	0	0	0	0	0	0	0	0	1	0	0	0	1	0
S30T10	2	3	b	3	1	0	0	0	0	0	0	1	0	0	0	1	1	0	0	1	0	0	0	0	0	0	0	0	0	0	0	0	0	0	0	0	0	0	0	0	0	0	0	1	0	0	0	1	0
S30T11	2	3	b	2	1	0	0	0	0	0	0	0	1	0	0	1	1	0	0	1	0	0	0	0	0	0	0	0	0	0	0	0	0	0	0	0	0	0	0	0	0	0	0	1	0	0	0	1	0
S30T12	3	3	b	3	1	0	1	0	0	0	0	0	0	0	0	1	10	0	0	0	1	4	0	0	2	0	0	0	0	0	0	0	3	0	0	0	0	0	0	0	0	0	0	10	0	0	0	10	0
S30T13	3	3	b	2	0	1	0	0	0	0	0	0	0	1	1	0	1	0	0	0	0	0	0	0	1	0	0	0	0	0	0	0	0	0	0	0	0	0	0	0	0	0	0	1	0	0	0	1	0
S30T14	3	3	b	3	1	0	0	0	0	0	0	0	1	0	0	1	11	0	0	0	1	0	0	0	5	0	0	0	0	0	0	1	0	0	2	0	0	0	0	0	0	0	1	8	2	1	0	11	0
S30T15	3	3	b	2	0	1	0	0	0	0	0	1	0	0	1	0	1	0	0	0	0	1	0	0	0	0	0	0	0	0	0	0	0	0	0	0	0	0	0	0	0	0	0	1	0	0	0	1	0
S30T16	3	3	b	3	1	0	0	0	0	0	1	0	0	0	1	0	14	0	0	0	1	3	0	1	5	0	0	0	2	0	0	1	1	0	0	0	0	0	0	0	0	0	0	14	0	0	2	12	0
S31T01	1	3	b	3	1	0	0	0	0	0	0	0	1	0	1	0	2	0	2	0	0	0	0	0	0	0	0	0	0	0	0	0	0	0	0	0	0	0	0	0	0	0	0	2	0	0	0	1	1
S31T02	1	3	b	2	1	0	0	0	0	0	0	1	0	0	1	0	3	0	2	0	0	0	0	0	0	0	0	0	0	0	0	0	0	0	0	0	1	0	0	0	0	0	0	3	0	0	0	3	0
S31T03	1	3	b	3	1	0	1	0	0	0	0	0	0	0	0	1	2	0	2	0	0	0	0	0	0	0	0	0	0	0	0	0	0	0	0	0	0	0	0	0	0	0	0	2	0	0	0	2	0
S31T04	1	3	b	2	1	0	0	0	0	0	0	0	0	1	0	1	1	0	1	0	0	0	0	0	0	0	0	0	0	0	0	0	0	0	0	0	0	0	0	0	0	0	0	1	0	0	0	0	1
S31T05	2	3	b	2	1	0	0	0	0	0	0	0	1	0	1	0	2	0	0	1	0	0	0	0	0	0	1	0	0	0	0	0	0	0	0	0	0	0	0	0	0	0	0	2	0	0	0	2	0
S31T06	2	3	b	3	1	0	0	0	0	0	0	0	0	1	1	0	1	0	0	1	0	0	0	0	0	0	0	0	0	0	0	0	0	0	0	0	0	0	0	0	0	0	0	1	0	0	0	0	1
S31T07	2	3	b	2	1	0	1	0	0	0	0	0	0	0	1	0	1	0	0	1	0	0	0	0	0	0	0	0	0	0	0	0	0	0	0	0	0	0	0	0	0	0	0	1	0	0	1	0	0
S31T08	2	3	b	3	1	0	0	0	0	0	0	1	0	0	0	1	2	0	0	2	0	0	0	0	0	0	0	0	0	0	0	0	0	0	0	0	0	0	0	0	0	0	0	2	0	0	0	2	0
S31T09	2	3	b	2	1	0	1	0	0	0	0	0	0	0	0	1	2	0	0	1	0	0	0	0	0	0	1	0	0	0	0	0	0	0	0	0	0	0	0	0	0	0	0	1	1	0	0	2	0
S31T10	3	3	b	3	0	1	1	0	0	0	0	0	0	0	1	0	8	0	0	0	0	7	0	0	0	0	0	0	1	0	0	0	0	0	0	0	0	0	0	0	0	0	0	8	0	0	0	2	6
S31T11	3	3	b	2	1	0	0	0	0	0	0	1	0	0	1	0	4	0	0	0	1	2	0	0	0	0	0	0	1	0	0	0	0	0	0	0	0	0	0	0	0	0	0	2	2	0	2	1	1
S31T12	3	3	b	3	0	1	0	0	0	0	1	0	0	0	0	1	7	0	0	0	0	6	0	0	1	0	0	0	0	0	0	0	0	0	0	0	0	0	0	0	0	0	0	6	1	0	1	1	5
S31T13	3	3	b	2	1	0	0	0	0	0	0	0	0	1	0	1	1	1	0	0	1	0	0	0	0	0	0	0	0	0	0	0	0	0	0	0	0	0	0	0	0	0	0	1	0	0	0	1	0
S31T14	3	3	b	3	1	0	0	0	0	0	0	0	1	0	1	0	2	0	0	0	1	1	0	0	0	0	0	0	0	0	0	0	0	0	0	0	0	0	0	0	0	0	0	2	0	0	0	0	2
S32T01	1	2	g	3	1	0	1	0	0	0	0	0	0	0	0	1	1	0	1	0	0	0	0	0	0	0	0	0	0	0	0	0	0	0	0	0	0	0	0	0	0	0	0	1	0	0	0	1	0
S32T02	1	2	g	2	1	0	0	0	0	0	0	0	0	1	0	1	1	0	1	0	0	0	0	0	0	0	0	0	0	0	0	0	0	0	0	0	0	0	0	0	0	0	0	1	0	0	0	1	0
S32T03	1	2	g	3	1	0	0	0	0	0	0	0	1	0	1	0	2	0	2	0	0	0	0	0	0	0	0	0	0	0	0	0	0	0	0	0	0	0	0	0	0	0	0	2	0	0	0	2	0
S32T04	1	2	g	2	1	0	0	0	0	0	0	1	0	0	1	0	2	0	1	0	0	0	0	0	0	1	0	0	0	0	0	0	0	0	0	0	0	0	0	0	0	0	0	2	0	0	0	2	0
S32T05	2	2	g	2	1	0	1	0	0	0	0	0	0	0	1	0	1	0	0	1	0	0	0	0	0	0	0	0	0	0	0	0	0	0	0	0	0	0	0	0	0	0	0	1	0	0	0	1	0
S32T06	2	2	g	3	1	0	0	0	0	0	0	0	0	1	1	0	3	0	0	3	0	0	0	0	0	0	0	0	0	0	0	0	0	0	0	0	0	0	0	0	0	0	0	2	1	0	0	3	0
S32T07	2	2	g	2	1	0	0	0	0	0	1	0	0	0	1	0	5	0	0	4	0	0	0	0	0	0	1	0	0	0	0	0	0	0	0	0	0	0	0	0	0	0	0	4	1	0	1	4	0
S32T08	2	2	g	3	1	0	1	0	0	0	0	0	0	0	0	1	1	0	0	1	0	0	0	0	0	0	0	0	0	0	0	0	0	0	0	0	0	0	0	0	0	0	0	1	0	0	0	1	0
S32T09	2	2	g	2	1	0	0	0	0	0	0	0	1	0	0	1	3	0	0	2	0	0	0	0	0	0	1	0	0	0	0	0	0	0	0	0	0	0	0	0	0	0	0	3	0	0	0	3	0
S32T10	2	2	g	3	1	0	0	0	0	0	0	1	0	0	1	0	1	0	0	1	0	0	0	0	0	0	0	0	0	0	0	0	0	0	0	0	0	0	0	0	0	0	0	1	0	0	0	1	0
S32T11	3	2	g	3	0	1	1	0	0	0	0	0	0	0	1	0	26	0	0	0	1	20	0	0	0	0	0	0	4	0	0	0	0	0	0	0	0	0	0	1	0	0	0	25	1	0	20	4	2
S32T12	3	2	g	2	0	1	0	0	0	0	0	0	0	1	0	1	4	0	0	0	0	2	0	0	1	0	0	0	0	0	0	0	0	0	0	0	0	0	0	0	0	0	1	4	0	0	0	3	1
S32T13	3	2	g	3	0	1	0	0	0	0	0	0	1	0	0	1	11	0	0	0	0	8	0	0	0	0	0	0	0	0	0	0	1	0	0	0	0	0	0	2	0	0	0	11	0	0	7	4	0
S32T14	3	2	g	2	0	1	0	0	0	0	0	1	0	0	0	1	1	0	0	0	0	1	0	0	0	0	0	0	0	0	0	0	0	0	0	0	0	0	0	0	0	0	0	1	0	0	0	1	0
S32T15	3	2	g	3	0	1	0	0	0	0	1	0	0	0	1	0	2	0	0	0	0	1	0	0	1	0	0	0	0	0	0	0	0	0	0	0	0	0	0	0	0	0	0	1	1	0	0	2	0
S33T01	1	3	b	2	1	0	0	0	0	0	0	0	1	0	0	1	1	0	1	0	0	0	0	0	0	0	0	0	0	0	0	0	0	0	0	0	0	0	0	0	0	0	0	1	0	0	0	1	0
S33T02	1	3	b	3	1	0	0	0	0	0	0	1	0	0	0	1	1	0	1	0	0	0	0	0	0	0	0	0	0	0	0	0	0	0	0	0	0	0	0	0	0	0	0	1	0	0	0	1	0
S33T03	1	3	b	2	1	0	1	0	0	0	0	0	0	0	1	0	1	0	1	0	0	0	0	0	0	0	0	0	0	0	0	0	0	0	0	0	0	0	0	0	0	0	0	1	0	0	1	0	0
S33T04	1	3	b	3	1	0	0	0	0	0	0	0	0	1	1	0	2	0	2	0	0	0	0	0	0	0	0	0	0	0	0	0	0	0	0	0	0	0	0	0	0	0	0	2	0	0	2	0	0
S33T05	2	3	b	3	1	0	0	0	0	0	0	0	1	0	0	1	2	0	0	2	0	0	0	0	0	0	0	0	0	0	0	0	0	0	0	0	0	0	0	0	0	0	0	2	0	0	0	2	0
S33T06	2	3	b	2	1	0	0	0	0	0	0	1	0	0	0	1	2	0	0	2	0	0	0	0	0	0	0	0	0	0	0	0	0	0	0	0	0	0	0	0	0	0	0	2	0	0	0	2	0
S33T07	2	3	b	3	1	0	0	0	0	0	1	0	0	0	1	0	1	0	0	1	0	0	0	0	0	0	0	0	0	0	0	0	0	0	0	0	0	0	0	0	0	0	0	1	0	0	1	0	0
S33T08	2	3	b	2	1	0	0	0	0	0	0	0	0	1	1	0	3	1	0	2	0	0	0	0	0	0	0	0	0	0	0	0	0	0	0	0	0	1	0	0	0	0	0	3	0	0	3	0	0
S33T09	2	3	b	3	1	0	1	0	0	0	0	0	0	0	1	0	1	0	0	1	0	0	0	0	0	0	0	0	0	0	0	0	0	0	0	0	0	0	0	0	0	0	0	1	0	0	1	0	0
S33T10	3	3	b	2	0	1	1	0	0	0	0	0	0	0	0	1	1	0	0	0	0	1	0	0	0	0	0	0	0	0	0	0	0	0	0	0	0	0	0	0	0	0	0	1	0	0	0	1	0
S33T11	3	3	b	3	1	0	0	0	0	0	0	0	0	1	0	1	14	0	0	0	2	8	0	0	1	0	0	0	0	0	0	0	0	0	2	0	0	0	0	0	0	0	1	14	0	0	8	5	1
S33T12	3	3	b	2	0	1	0	0	0	0	0	0	1	0	1	0	3	0	0	0	0	1	0	0	0	0	0	0	1	0	0	0	0	0	0	0	0	0	0	0	0	0	1	3	0	0	3	0	0
S33T13	3	3	b	3	0	1	0	0	0	0	0	1	0	0	1	0	12	0	0	0	0	5	0	0	3	0	0	0	2	0	0	0	1	0	0	0	0	0	0	0	0	0	1	12	0	0	10	2	0
S33T14	3	3	b	2	0	1	0	0	0	0	1	0	0	0	0	1	2	0	0	0	0	0	0	0	1	0	0	0	0	0	0	0	1	0	0	0	0	0	0	0	0	0	0	1	1	0	2	0	0
S34T01	1	4	b	2	1	0	0	0	0	0	0	0	1	0	0	1	1	0	1	0	0	0	0	0	0	0	0	0	0	0	0	0	0	0	0	0	0	0	0	0	0	0	0	1	0	0	0	1	0
S34T02	1	4	b	3	1	0	0	1	0	0	0	0	0	0	0	1	1	0	1	0	0	0	0	0	0	0	0	0	0	0	0	0	0	0	0	0	0	0	0	0	0	0	0	1	0	0	0	1	0
S34T03	1	4	b	2	1	0	1	0	0	0	0	0	0	0	1	0	1	0	1	0	0	0	0	0	0	0	0	0	0	0	0	0	0	0	0	0	0	0	0	0	0	0	0	1	0	0	1	0	0
S34T04	1	4	b	3	1	0	0	0	0	0	0	0	0	1	1	0	2	0	2	0	0	0	0	0	0	0	0	0	0	0	0	0	0	0	0	0	0	0	0	0	0	0	0	2	0	0	0	2	0
S34T05	2	4	b	3	1	0	0	0	0	0	0	0	1	0	0	1	1	0	0	1	0	0	0	0	0	0	0	0	0	0	0	0	0	0	0	0	0	0	0	0	0	0	0	1	0	0	0	1	0
S34T06	2	4	b	2	1	0	0	0	0	0	0	1	0	0	0	1	1	0	0	1	0	0	0	0	0	0	0	0	0	0	0	0	0	0	0	0	0	0	0	0	0	0	0	1	0	0	0	1	0
S34T07	2	4	b	3	1	0	0	0	0	0	1	0	0	0	1	0	1	0	0	1	0	0	0	0	0	0	0	0	0	0	0	0	0	0	0	0	0	0	0	0	0	0	0	1	0	0	0	1	0
S34T08	2	4	b	2	1	0	0	0	0	0	0	0	0	1	1	0	1	0	0	1	0	0	0	0	0	0	0	0	0	0	0	0	0	0	0	0	0	0	0	0	0	0	0	1	0	0	0	1	0
S34T09	2	4	b	3	1	0	1	0	0	0	0	0	0	0	1	0	4	0	0	4	0	0	0	0	0	0	0	0	0	0	0	0	0	0	0	0	0	0	0	0	0	0	0	3	1	0	0	4	0
S34T10	3	4	b	2	1	0	1	0	0	0	0	0	0	0	0	1	6	1	0	0	1	2	0	0	0	0	0	0	0	0	0	2	0	0	0	0	0	0	0	1	0	0	0	6	0	0	1	4	1
S34T11	3	4	b	3	0	1	0	0	0	0	0	0	0	1	0	1	72	1	0	0	1	14	0	0	24	0	0	0	9	0	0	1	0	0	8	1	0	0	0	1	0	0	10	65	4	3	0	63	9
S34T12	3	4	b	2	0	1	0	0	0	0	0	0	1	0	1	0	25	1	0	0	0	7	0	0	6	0	0	0	0	0	0	2	6	0	0	0	0	0	0	0	0	0	2	22	1	2	1	23	1
S34T13	3	4	b	3	1	0	0	0	0	0	0	1	0	0	1	0	54	0	0	0	1	27	0	0	11	0	0	0	2	0	0	2	0	0	6	0	0	0	0	0	0	0	0	42	7	5	10	31	13
S34T14	3	4	b	2	1	0	0	0	0	0	1	0	0	0	0	1	26	0	0	0	2	7	0	0	9	0	0	0	1	0	0	2	3	0	0	0	0	0	0	0	0	0	2	23	3	0	9	14	3
[truncated: 3 more columns]
